# Supplementary material for: Factors Influencing the Degree of Disability in Patients With Multiple Sclerosis
Source: Front Neurol. 2021 Oct 13;12:714631. doi: 10.3389/fneur.2021.714631 (PMC8548829; doi:10.3389/fneur.2021.714631)
Supplement: Supplementary file 1 [file Table_1.XLSX]

## Sheet: ����
序号	性别	年龄	病程	发病次数	复发率	BMI	用药情况	EDSS	总病灶数	增强病灶	总蛋白	白蛋白	前白蛋白	总胆固醇	甘油三酯	HDL	LDL	PRE_1
1	1	34	10	2	0.2	22.2	0	2	6	0	68.1	41.2	329	3.19	1.46	0.87	1.7	0.593079
2	2	41	16	7	0.4375	20.3	1	2	6	1	60	38.1	253	3.88	1.04	1.48	2.11	0.312614
3	1	25	1	1	1	20.7	1	1	4	1	62.2	43	300	4.14	0.99	1.01	2.99	0.114954
4	2	43	8	4	0.5	22.2	1	2	2	1	68.4	37.7	159	3.86	0.73	1.23	2.34	0.186701
5	2	21	1	2	2	14.9	1	1	2	0	73.2	47.2	208	3.66	0.67	1.34	1.97	0.0403414
6	1	51	1	1	1	28.4	0	1	2	0	64.6	45.6	310	3.47	1.44	0.74	2.03	0.237815
7	1	31	1	1	1	23.7	1	1	2	0	69.7	46.9	389	3.7	1.55	1.17	1.78	0.0424687
8	2	58	1	1	1	22	0	2	6	1	66.7	33.4	168	2.59	1.04	0.75	1.34	0.854524
9	2	31	1	1	1	22.2	0	2	10	1	62.9	42.2	209	3.56	1.02	1.22	1.9	0.721749
10	1	22	1	1	1	17.3	0	1	1	0	68.6	49.9	295	3.68	0.63	1.12	2.23	0.106989
11	1	31	1	1	1	27	0	1	1	0	70.9	46.4	424	6.74	6.05	0.93	2.99	0.182957
12	1	23	1	1	1	34	1	1	6	0	67.4	46.9	206	5.23	1.19	0.9	3.74	0.0862389
13	1	43	12	5	0.416667	25.1	1	2	8	1	71.4	44.1	207	4.51	5.18	0.83	1.37	0.185046
14	1	28	2	5	2.5	26.1	1	1	5	1	65	40.9	255	3.82	0.72	1.03	2.4	0.185872
15	2	33	7	6	0.857143	22	1	1	5	0	67.6	46.1	259	3.82	0.54	1.12	2.41	0.0826953
16	2	25	1	4	4	19.6	1	2	14	1	64.9	43.8	213	2.26	2.07	0.59	0.79	0.426485
17	1	30	2	4	2	20.8	0	1	8	1	66.7	46.4	327	5.8	0.55	0.99	4.51	0.456377
18	2	46	1	1	1	24.3	1	1	4	1	70.1	46.9	204	3.87	0.78	1.38	2.1	0.0607669
19	2	22	1	1	1	17.9	0	1	1	1	71.7	47	350	3.56	0.51	1.1	2.18	0.167471
20	2	41	14	4	0.285714	16.4	1	2	10	0	74.8	38.8	223	4.18	1.02	0.93	3.15	0.460614
21	1	54	1	1	1	23.8	0	2	10	1	66.4	43.8	422	3.1	1.48	0.84	0.63	0.660885
22	2	57	6	9	1.5	24.8	0	2	8	0	72.8	43.6	450	6.08	2.75	1.63	4.03	0.580642
23	2	27	9	2	0.222222	20.9	1	1	3	0	71.2	42.5	253	4.13	1.66	0.97	2.72	0.105218
24	2	56	20	10	0.5	21.9	0	2	6	0	64.3	42.2	203	4.49	1.4	1.41	2.5	0.549342
25	2	53	16	9	0.5625	25.4	0	2	4	0	62.8	38.7	269	4.5	1.49	1.17	2.6	0.609658
26	1	34	2	8	4	21.3	1	1	4	0	69.4	46	238	3.7	2.57	0.69	1.8	0.0706208
27	2	36	1	1	1	24	0	1	11	0	63.1	39.4	227	3.72	0.58	1.28	2.72	0.837846
28	2	40	13	3	0.230769	27.5	1	1	7	1	73.7	41.7	199	4.84	0.53	1.58	2.97	0.224011
29	2	25	1	1	1	19	0	1	5	0	69.9	42.9	276	4.06	1.88	1.03	2.13	0.471067
30	2	24	4	3	0.75	21.1	0	2	8	1	65.9	37.9	293	5.7	1.04	1.71	3.32	0.793143
31	1	43	8	5	0.625	20.8	0	2	7	1	68.5	39.4	173	3.25	0.88	0.86	2	0.708301
32	1	45	7	2	0.285714	22	0	1	3	1	68.3	44.8	361	4.42	0.62	1.33	2.76	0.303021
33	2	30	10	8	0.8	19.8	1	2	6	0	62.3	42	275	4.95	1.25	1.27	3.2	0.184698
34	2	60	4	2	0.5	27.9	0	2	8	0	74.6	45.7	214	6.28	1.4	1.7	3.99	0.48754
35	2	59	1	1	1	29.4	1	1	8	1	64.3	40.4	221	3.63	1.16	1.23	1.83	0.305476
36	1	52	1	2	2	26	0	1	1	1	70.9	51.8	277	6.99	8.35	1.01	2.1	0.0786093
37	1	30	1	2	2	21.1	0	1	7	0	61.6	44.3	278	5.33	0.36	1.11	4.01	0.502884
38	2	60	6	3	0.5	26.8	1	1	3	1	72.3	42.6	384	5.01	2.09	1.47	2.54	0.103548
39	2	30	22	7	0.318182	17.6	1	1	8	1	75.9	48.7	220	4.57	0.53	1.7	2.6	0.0907486
40	1	43	1	1	1	26	1	1	4	0	69.2	44.3	360	4.05	1.71	0.99	2.64	0.0933492
41	2	36	1	2	2	26.1	1	1	5	1	64.7	34.8	194	3.78	0.92	1.12	1.89	0.404436
42	1	30	5	12	2.4	29.4	0	1	8	1	59.7	44.8	392	5.01	1.61	1.06	3.17	0.527715
43	2	58	10	3	0.3	19.5	0	1	7	0	66.8	43.5	331	6.6	0.49	1.75	4.58	0.538547
44	2	22	1	1	1	22.2	1	1	5	1	66.6	45.3	223	2.54	1.03	0.86	1.17	0.0942067
45	2	23	1	1	1	18	0	1	10	0	75.2	49.5	229	3.78	0.52	0.99	2.51	0.413061
46	1	49	6	3	0.5	19.1	1	1	4	0	67.5	41.6	316	4.6	2.21	0.92	2.51	0.142959
47	1	41	12	5	0.416667	19.6	1	1	15	0	58.7	37.4	309	3.18	0.72	0.81	1.63	0.738122
48	2	44	1	3	3	28.4	0	1	2	0	63.4	42.2	295	4.86	0.87	1.39	2.23	0.364212
49	2	42	4	3	0.75	30.1	0	2	4	0	64.4	37.1	257	4.87	1.89	1	2.79	0.675198
50	2	52	4	4	1	23.1	1	1	5	1	60.4	39.6	349	4.96	3.95	0.96	3.13	0.223609
51	2	44	13	7	0.538462	22.2	0	2	3	0	64.5	36.4	199	3.47	0.85	1.12	1.91	0.661075
52	1	51	1	2	2	19.8	0	2	8	1	64.4	41.4	232	3.5	1.22	0.88	2.54	0.672285
53	1	41	11	8	0.727273	23.7	0	2	4	1	69.4	37.9	246	3.51	1.16	1.07	2.03	0.643097
54	1	29	1	1	1	18	0	1	5	0	63.5	41.8	236	3.64	1.07	1.18	2.08	0.520165
55	2	47	1	2	2	23.4	0	1	3	1	71.7	47.9	202	4.96	0.99	1.61	2.9	0.199901
56	2	43	1	1	1	19.6	1	1	7	0	64.2	35.1	164	3.35	0.54	1.23	1.78	0.484242
57	2	37	1	1	1	21.5	0	2	5	0	67.7	43.5	375	5.1	1.46	0.99	3.49	0.444461
58	2	41	1	1	1	25.4	0	1	4	1	61.8	37.3	197	3.65	0.87	0.74	2.36	0.667311
59	2	55	1	1	1	22.2	1	1	1	0	63.7	40.4	289	3.79	0.56	1.2	2.29	0.105001
60	1	20	4	5	1.25	19.9	0	2	14	1	84.4	52.3	377	4.95	0.49	1.2	3.15	0.475886
61	2	57	34	13	0.382353	23.8	0	2	6	0	70.6	39.4	241	3.71	1.29	0.96	2.25	0.667824
62	2	20	1	1	1	21.9	0	1	9	0	67.5	42.3	290	4.61	0.97	1.32	2.8	0.678415
63	1	25	2	3	1.5	23.7	0	2	4	1	69.1	47.8	284	4.02	1.09	0.82	2.75	0.235006
64	2	33	10	3	0.3	25.1	1	1	14	1	70.4	47.3	262	2.94	1.12	0.8	1.6	0.284624
65	1	33	1	1	1	22.2	0	1	3	0	74.9	51.6	244	3.74	1.16	1.05	2.1	0.114246
66	2	55	10	9	0.9	21.5	0	2	7	0	70.1	43.4	248	5.47	1.63	1.19	3.73	0.542984
67	2	34	23	3	0.130435	22	0	2	6	0	68.8	38.8	182	4.13	0.7	1.77	1.55	0.691166
68	1	25	2	4	2	17.8	0	1	6	1	74.1	53.8	354	5.3	0.75	1.55	3.36	0.132981
69	2	39	2	3	1.5	21	1	1	5	0	68.6	41.9	206	3.2	0.65	1.33	1.78	0.160333
70	2	34	1	1	1	25.4	0	1	2	0	67.1	42.2	296	5.29	1.97	1.25	3.2	0.364212
71	2	51	7	3	0.428571	20.8	0	2	3	0	75.2	49.5	256	5.76	1.44	1.61	3.5	0.158048
72	2	35	1	1	1	28	0	1	7	0	64.5	39.4	311	4.84	0.62	1.92	2.68	0.708301
